# Supplementary material for: Survey of Toxin–Antitoxin Systems in Erwinia amylovora Reveals Insights into Diversity and Functional Specificity
Source: Toxins (Basel). 2019 Apr 6;11(4):206. doi: 10.3390/toxins11040206 (PMC6521040; doi:10.3390/toxins11040206)
Supplement: Supplementary file 1 [file toxins-11-00206-s001.zip]

Archive with 2 entries (2 files):
- File S1.xlsx
- Supplimentary material.pdf
