# Supplementary material for: Survey of Toxin–Antitoxin Systems in Erwinia amylovora Reveals Insights into Diversity and Functional Specificity
Source: Toxins (Basel). 2019 Apr 6;11(4):206. doi: 10.3390/toxins11040206 (PMC6521040; doi:10.3390/toxins11040206)
Supplement: Supplementary file 1 [file toxins-11-00206-s001.zip › File S1.xlsx]

## Sheet: Sheet1
Group	Strain	Toxin Superfamily
		ParE	CbtA	PIN	Fic	HicA	HipA	Polyketide_cyc2	DUF4258	HD	Gp49	CptA	YafO	PemK	HigB	CcdB	Bro-N	YdaT	ANT	Zeta	MqsR	RES	NTP_Transf	DUF4172	Peptidase M78	TOTAL
Eam	01SFR_BO	1	1	1	1	1	0	1	1	0	0	1	0	0	0	0	0	0	0	0	0	0	0	0	0	8
Eam	ATCC_49946	2	1	1	1	1	1	1	1	0	0	0	1	1	0	0	0	0	0	0	0	0	0	0	0	11
Eam	CFBP1430	1	1	1	1	1	0	1	1	0	0	0	0	0	0	0	0	0	0	0	0	0	0	0	0	7
Eam	CTBT3_1	1	1	1	1	1	0	1	1	0	0	0	0	0	0	0	0	0	0	0	0	0	0	0	0	7
Eam	E_2	2	1	1	1	1	1	1	1	0	0	1	0	0	0	0	0	0	0	0	0	0	0	0	0	10
Eam	LA092	1	1	1	1	1	0	1	0	0	1	0	0	0	0	0	0	0	0	0	0	0	0	0	0	7
Eam	MASHBO	1	1	1	1	1	0	1	0	0	0	0	0	0	0	0	0	0	0	0	0	0	0	0	0	6
Eam	NHSB01_1	1	1	1	1	1	0	1	1	0	0	0	0	0	0	0	0	0	0	0	0	0	0	0	0	7
Eam	UPN527	1	1	0	1	1	0	1	1	0	0	1	0	0	0	0	0	0	0	0	0	0	0	0	0	7
Eam	MAGFLF2	1	1	1	1	1	0	1	0	0	0	0	0	0	0	0	0	0	0	0	0	0	0	0	0	6
Eam	MR1	4	0	1	1	0	0	1	0	1	0	0	0	0	0	0	0	0	0	0	0	0	0	0	0	8
P	Ejp617	7	0	3	1	0	0	1	0	0	0	1	0	0	1	1	0	0	0	0	0	0	0	0	0	15
P	E_mallotivora	3	0	1	0	0	0	1	0	1	1	1	1	1	1	0	0	0	0	0	0	0	0	0	0	11
P	E_pyrifoliae_196	8	0	1	1	1	0	1	0	0	0	1	0	0	1	1	1	1	0	0	0	0	0	0	0	17
P	E_pyrifoliae_DSM12163	7	0	1	1	1	0	1	0	0	0	1	0	0	1	1	1	1	0	0	0	0	0	0	0	16
P	E_tracheiphila	6	0	1	2	3	0	1	0	0	4	1	1	1	1	1	0	0	5	0	0	0	0	0	0	27
P	E_persicina_B64	1	0	0	0	0	1	1	0	1	1	1	0	0	1	0	0	0	0	0	0	1	1	0	0	9
NP	E_gerundensis	2	0	1	1	0	0	1	0	0	0	1	0	0	0	0	0	0	0	0	0	1	0	0	0	7
NP	E_oleae	1	1	0	0	0	0	0	0	2	1	0	0	0	1	0	0	0	0	0	0	2	0	0	0	8
NP	E_tasmaniensis_199	3	0	3	0	0	0	1	0	1	1	1	0	0	2	1	0	0	1	0	0	0	0	0	0	14
NP	E_toletana	4	0	1	1	1	0	2	0	0	3	1	0	0	2	0	0	0	0	1	1	1	0	0	0	18
NP	P_agglomerans_C410P1	4	0	0	2	2	2	1	0	0	3	0	0	0	2	0	0	0	0	0	0	1	0	0	1	18
NP	P_agglomerans_TH81	4	0	0	1	1	2	1	0	0	5	0	0	2	1	1	0	0	0	0	0	0	0	0	0	18
NP	Eb661	0	0	0	1	1	1	1	0	1	1	1	1	1	0	0	0	0	0	0	0	1	0	1	0	11
Quantities of toxin-antitoxin systems predicted by the SLING pipeline in strains of Erwinia amylovora (Eam), other Erwinia pathogens (P) and Erwinia nonpathogens (NP). Two strains of Pantoea agglomerans are also included in the nonpathogen group. TA systems are grouped by toxin family.
